# Supplementary material for: Benchmark data for identifying DNA methylation sites via pseudo trinucleotide composition
Source: Data Brief. 2015 May 7;4:87–9. doi: 10.1016/j.dib.2015.04.021 (PMC4510404; doi:10.1016/j.dib.2015.04.021)
Supplement: Supplementary file 1 — Supplementary data [file mmc1.zip]

Archive with 3 entries (3 files):
- Supp1.doc
- Supp2.doc
- Supp3.doc
